# Supplementary material for: Identification and Functional Characterization of the Transcription Factors AhR/ARNT in Dendroctonus armandi
Source: Cells. 2022 Nov 30;11(23):3856. doi: 10.3390/cells11233856 (PMC9736963; doi:10.3390/cells11233856)
Supplement: Supplementary file 1 [file cells-11-03856-s001.zip]

Archive with 1 entries (1 files):
- cells-1962581-supplementary.pdf
